# Supplementary material for: Relative susceptibility to pesticides and environmental conditions of Frankliniella intonsa and F. occidentalis (Thysanoptera: Thripidae), an underlying reason for their asymmetrical occurrence
Source: PLoS One. 2020 Aug 20;15(8):e0237876. doi: 10.1371/journal.pone.0237876 (PMC7440640; doi:10.1371/journal.pone.0237876)
Supplement: S1 File — (XLSX) [file pone.0237876.s001.xlsx]

## Sheet: Mortality (Pesticides)-adult
Direct spray (FI = Frankliniella intonsa)									Residue to substrate (FI = Frankliniella intonsa)									Oral ingestion (FI = Frankliniella intonsa)
Time of exposure	No of dead female adult FI (n = 50)								Time of exposure	No of dead female adult FI (n = 50)								Time of exposure	No of dead female adult FI (n = 50)
	Chlorfenapyr	Chlorpyrifos	Thiamethoxam	Spinosad	Fungicide	Herbicide	Water			Chlorfenapyr	Chlorpyrifos	Thiamethoxam	Spinosad	Fungicide	Herbicide	Water			Chlorfenapyr	Chlorpyrifos	Thiamethoxam	Spinosad	Fungicide	Herbicide	Water
1	2	0	0	0	0	0	0		1	0	0	0	0	0	0	0		1	0	0	0	0	0	0	0
2	36	2	6	0	1	18	1		2	0	0	0	0	0	0	0		2	2	8	11	32	0	0	0
3	10	11	4	0	1	0	4		3	4	0	6	5	0	0	0		3	1	2	0	0	1	4	2
4	2	29	8	4	0	0	0		4	18	6	5	4	0	0	0		4	0	0	0	0	0	0	0
5		8	5	40	12	7	10		5	19	18	6	12	0	0	5		5	14	3	3	16	3	11	7
6			6	6					6	6	13	3	16	0	0	0		6	1	1	0	1
7			2		6	19	17		7	3	9	7	9	9	5	5		7	2	4	4	1	0	0	3
8			3						8		4	1	3					8	0	1	1
9			4						9			4	1					9	7	2	11
10			3						10			2						10	0	0	2
11			2		13	1	5		11			2		13	7	11		11	0	0	0		3	5	0
12			3						12			4						12	3	1	1
13			0						13			3						13	2	2	0
14			2						14			3						14	0	4	0
15			2						15			4						15	3	6	2
16									16									16	3	8	1
17									17									17	8	4	3
18									18									18	1	4	2
19					17	5	12		19					28	29	25		19	3		1		39	30	21
20									20									20			1
21									21									21			3
22									22									22			0
23									23									23			1
24									24									24			1
25									25									25			2
26									26									26
27							1		27						9	3		27					4		14
28									28									28
29									29									29
30									30									30
31									31									31
32									32									32
33									33									33
34									34									34
35									35							1		35							3
36									36									36
37									37									37
38									38									38
39									39									39
40									40									40
41									41									41
42									42									42
43									43									43
44									44									44
45									45									45
46									46									46
47									47									47
48									48									48
Direct spray (FO = Frankliniella occidentalis)									Residue to substrate (FO = Frankliniella occidentalis)									Oral ingestion (FO = Frankliniella occidentalis)
Time of exposure	No of dead female adult FO (n = 50)								Time of exposure	No of dead female adult FO (n = 50)								Time of exposure	No of dead female adult FO (n = 50)
	Chlorfenapyr	Chlorpyrifos	Thiamethoxam	Spinosad	Fungicide	Herbicide	Water			Chlorfenapyr	Chlorpyrifos	Thiamethoxam	Spinosad	Fungicide	Herbicide	Water			Chlorfenapyr	Chlorpyrifos	Thiamethoxam	Spinosad	Fungicide	Herbicide	Water
1	0	0	0	0	0	0	0		1	0	0	0	0	0	0	0		1	0	0	0	0	0	0	0
2	2	8	11	32	0	0	0		2	0	0	0	0	0	0	0		2	0	0	0	5	0	1	0
3	1	2	0	0	1	4	2		3	0	0	0	0	0	0	0		3	2	0	0	0	0	0	0
4	0	0	0	0	0	0	0		4	3	0	1	6	0	0	0		4	13	1	1	16	0	0	0
5	14	3	3	16	3	11	7		5	2	9		7	0	1	0		5	12	4	4	8	4	10	0
6	1	1	0	1					6	4	13	2	9	0	0	0		6	11	2	2	5
7	2	4	4	1	0	0	3		7	16	17	3	9	2	1	1		7	9	3	0	3	5	7	1
8	0	1	1						8	10	8	4	13					8	2	0	2	1
9	7	2	11						9	10	2	3	4					9	1	7	3	0
10	0	0	2						10	5	1	4	2					10		7	6	3
11	0	0	0		3	5	0		11			3		4	4	2		11		5	1	2	25	17	4
12	3	1	1						12			5						12		1	0	0
13	2	2	0						13			6						13		3	0	4
14	0	4	0						14			5						14		1	1	1
15	3	6	2						15			7						15		1	2	1
16	3	8	1						16			2						16		0	0	1
17	8	4	3						17			5						17		0	2
18	1	4	2						18									18		0	0
19	3		1		39	30	21		19					19	22	20		19		2	4		9	8	1
20			1						20									20		0	0
21			3						21									21		0	1
22			0						22									22		0	2
23			1						23									23		0	1
24			1						24									24		0	1
25			2						25									25		1	1
26									26									26		4	4
27					4		14		27					21	6	15		27		0	1		3	3	0
28									28									28		0	1
29									29									29		0	1
30									30									30		1	1
31									31									31		1	2
32									32									32		0	0
33									33									33		0	0
34									34									34		1	0
35							3		35					4	9	11		35		0	1		1	3	2
36									36									36		0	1
37									37									37		0	0
38									38									38		3	0
39									39									39		0	0
40									40									40		0	1
41									41									41		0	0
42									42									42		0	0
43									43						7	1		43		0	0		3	1	0
44									44									44		0	0
45									45									45		2	3
46									46									46
47									47									47
48									48									48

## Sheet: Mortality (Temp.+RH)-adult
No. of dead female adults (n = 50) (FI = Frankliniella intonsa ; FO = F. occidentalis)
Time of exposure	20 ˚C						25 ˚C						30 ˚C
	50-55% RH		70-75% RH		90-95% RH		50-55% RH		70-75% RH		90-95% RH		50-55% RH		70-75% RH		90-95% RH
	FI	FO	FI	FO	FI	FO	FI	FO	FI	FO	FI	FO	FI	FO	FI	FO	FI	FO
8	0	0	0	0	0	0	0	0	0	0	0	0	2	0	6	0	8	0
16	0	0	0	0	0	0	10	3	1	0	0	0	24	4	8	0	2	0
24	7	0	0	0	0	1	27	26	16	7	10	9	16	5	23	3	2	3
32	9	1	5	3	0	0	8	5	13	4	4	2	8	19	1	10	5	1
40	10	4	3	1	4	0	5	7	7	16	7	6		17	8	22	8	4
48	7	7	8	3	0	1		5	7	7	3	8		5	3	12	5	8
56	4	5	11	5	3	1		2	4	9	4	12			1	1	5	15
64	6	13	6	6	4	2		1	0	6	8	8				1	5	11
72	4	11	4	6	2	2		0	0	1	2	1				1	6	8
80	3	5	6	12	5	3		1	0		3	1					3
88		2	5	6	4	4			1		3	1					1
96		1	2	2	1	3			0		0	1
104		1		0	5	9			1		1	1
112				1	0	5					0
120				1	2	4					1
128				1	4	4					0
136				1	0	3					1
144				0	0	1					0
152				1	3	2					3
160				0	2	0
168				1	5	1
176					0	1
184					0	0
192					3	2
200					0	0
208					0	1
216					1
224					1
232					0
240					1

## Sheet: Mortality (Temp.+RH)-Pupae
Pupal mortality ; FI = Frankliniella intonsa, FO = F. occidentalis
n	20 ˚C						25 ˚C						30 ˚C
	50-55% RH		70-75% RH		90-95% RH		50-55% RH		70-75% RH		90-95% RH		50-55% RH		70-75% RH		90-95% RH
	FI	FO	FI	FO	FI	FO	FI	FO	FI	FO	FI	FO	FI	FO	FI	FO	FI	FO
50	20	21	6	3	3	2	16	18	13	10	3	6	17	22	8	17	7	4

## Sheet: Mortality (Temp.+RH)-Larvae
No. of dead larvae (1st instar) (n = 50) (FI = Frankliniella intonsa ; FO = F. occidentalis)
Time of exposure	20 ˚C						25 ˚C						30 ˚C
	50-55% RH		70-75% RH		90-95% RH		50-55% RH		70-75% RH		90-95% RH		50-55% RH		70-75% RH		90-95% RH
	FI	FO	FI	FO	FI	FO	FI	FO	FI	FO	FI	FO	FI	FO	FI	FO	FI	FO
2	0	0	0	0	0	0	0	0	0	0	0	0	17	0	2	0	3	0
4	0	0	0	0	0	0	2	1	0	0	0	0	27	0	33	0	19	0
6	15	0	12	0	5	0	48	7	43	0	30	0	4	4	15	6	20	1
8	30	0	5	6	7	0		4	7	0	13	3	0	18		10	8	1
10	0	0	5	0	31	0		27		22	7	22	2	20		8		18
12	3	0	7	6	4	0		5		0		2		6		12		10
14	0	7	4	3	3	2		6		21		8		2		7		9
16	2	5	7	4		3				2		1				2		1
18		9	3	0		3				0		0				5		7
20		7	6	3		9				5		2						3
22		14	1	4		18						8
24		6		7		8						4
26		2		12		2
28				5		2
30						3
